# Supplementary material for: Male coloration affects female gestation period and timing of fertilization in the guppy (Poecilia reticulata)
Source: PLoS One. 2021 Dec 2;16(12):e0261004. doi: 10.1371/journal.pone.0261004 (PMC8639057; doi:10.1371/journal.pone.0261004)
Supplement: S1 File — (XLSX) [file pone.0261004.s001.xlsx]

## Sheet: Sheet1
Parturition treatment									Laparotomy treatment
Parturition group	male	maleID	male orange area %	♂SL	♀SL	brood size	Parturition period		Laparotomy group	day	maleID	male	male orange area %	♂SL	♀SL	fertilization
1	colorful	F1C1	16.3	14.8	22.5	19	26		1	4	6A	colorful	20.1	16.7	22.9	0
2	colorful	F1C3	9.7	16.5	26.3	1	25		2	4	4A	colorful	12.8	18.9	21.3	0
3	colorful	F1C5	7.8	17.3	19.1	no delivery			3	4	6B	colorful	5.2	17.1	22.1	0
4	colorful	F1C6	10.7	16.3	24.1	21	28		4	4	4B	colorful	16.3	18.3	19.4	0
5	colorful	F1C8	8	18.1	24.9	18	25		5	6	1A	colorful	9	16.6	21.9	0
6	colorful	F1C9	10.9	17	22.7	13	34		6	6	1B	colorful	9.9	15.9	20.5	0
7	colorful	F1C10	16	15	23.7	12	25		7	6	2B	colorful	10.1	16.9	23.1	0
8	colorful	F1C11	10.8	16.7	19	16	25		8	6	33AC	colorful	6.7	18.2	20	0
9	colorful	F1C12	15.1	15.8	25.1	17	31		9	6	33BC	colorful	10.1	18.4	24	0
10	colorful	F1C13	8.6	16.7	23.1	31	57		10	6	23C	colorful	7.1	17.2	20.3	0
11	colorful	F1C14	10.8	15.7	22.6	27	34		11	6	24C	colorful	7.6	17.5	20.6	no mature egg
12	colorful	F1C15	10.1	15.4	25	22	28		12	8	YC1	colorful	10.4	16.8	21.5	1
13	colorful	F2C1	28.9	15.9	20.8	12	37		13	8	YC2	colorful	10.3	16	23.6	0
14	colorful	F2C2	23.7	15.5	21.1	11	33		14	8	YC3	colorful	7.3	15.2	24	1
15	colorful	F2C3	21.9	17.8	18.4	1	27		15	8	YC5	colorful	8.6	16.7	23.6	0
16	colorful	F2C4	17.7	15.2	19.7	5	29		16	8	20C	colorful	9.3	16.4	18.2	0
17	colorful	F2C6	11.3	16.2	20.2	9	27		17	8	20C	colorful	9.3	16.4	22.3	1
18	colorful	F2C8	10.6	17.2	19.1	6	27		18	8	18C	colorful	7.2	15.3	21.1	0
19	colorful	F2C9	10.5	15.1	20.2	3	32		19	8	YC4	colorful	14.1	15.2	23.8	death
20	colorful	F2C10	10	15.5	19.7	12	32		20	8	YC6	colorful	13.8	16.6	21.7	infertile
21	colorful	F2C11	9.9	15.3	20.6	8	27		21	10	19C	colorful	5.8	14.9	19.6	1
22	colorful	F2C12	9.5	16.8	20.4	7	41		22	10	18C	colorful	7.2	15.3	22.8	1
23	colorful	F2C13	5.5	15.1	19.3	11	27		23	10	AHR33B	colorful	9.3	18.3	21.5	1
24	colorful	F2C15	8	14.8	19.9	9	40		24	10	25C	colorful	6.6	18.1	19.3	1
1	drab	F1D3	1.7	15.3	23.9	19	46		25	10	26C	colorful	19.4	17.6	21	0
2	drab	F1D12	4.8	18	26	25	39		26	10	AHR47A	colorful	11	18.3	24.4	1
3	drab	F1D4	4.5	15.9	23.7	14	34		27	12	26C	colorful	19.4	17.6	22.1	0
4	drab	F1D2	3.3	18.3	24.8	18	48		28	12	20C	colorful	9.3	16.4	25.3	0
5	drab	F1D1	2.9	15.9	25	14	53		29	12	23C	colorful	7.1	17.2	18.9	0
6	drab	F1D11	4	16.3	23.2	2	58		30	12	27C	colorful	5.7	17.1	20.1	0
7	drab	F1D7	6.2	16	24.4	18	32		31	12	26C	colorful	19.4	17.6	17.5	0
8	drab	F1D6	1.7	16.3	19.6	23	29		32	12	24C	colorful	7.6	17.5	19.5	1
9	drab	F1D5	4.4	15.6	25.2	15	36		33	15	YC1	colorful	10.4	16.8	22.9	0
10	drab	F1D13	5.2	17.8	23.5	14	26		34	15	YC2	colorful	10.3	16	22.6	0
11	drab	F1D9	4.3	16.1	24	22	28		35	15	YC3	colorful	7.3	15.2	23	0
12	drab	F1D8	1.5	15.4	25.1	20	28		36	15	YC5	colorful	8.6	16.7	20.9	1
13	drab	F2D12	4.3	15.4	21.8	25	56		37	15	25CY	colorful	6.6	16.1	23.3	1
14	drab	F2D6	3	16.2	21.9	12	47		38	15	YC6	colorful	13.8	16.6	22.7	infertile
15	drab	F2D1	1.8	16.2	19	8	40		39	18	25CY	colorful	6.6	16.1	23.6	1
16	drab	F2D2	2	16.1	19.8	8	33		40	18	928-3C	colorful	7.7	14.5	22.4	no mature egg
17	drab	F2D3	2.2	16.1	20.5	no delivery			41	18	27C	colorful	5.7	17.1	20.5	no mature egg
18	drab	F2D11	4.1	15.2	19.3	13	33		42	18	928-6D	colorful	4.5	15.2	22.6	1
19	drab	F2D7	3.3	16	20.3	7	49		43	18	26C	colorful	19.4	17.6	22.4	1
20	drab	F2D9	3.5	15.2	21.2	13	49		44	18	24C	colorful	7.6	17.5	20.4	1
21	drab	F2D13	4.5	15.6	21.4	8	33		45	20	19C	colorful	5.8	14.9	24	no egg
22	drab	F2D10	4.1	17.4	21.1	15	36		46	20	25CY	colorful	6.6	16.1	24.7	1
23	drab	F2D5	2.9	17.8	19.5	14	36		47	20	AHR33A	colorful	5.4	16.2	22.6	1
24	drab	F2D15	4.8	16.1	20	5	27		48	20	928-5D	colorful	7.5	14.7	22.4	1
									49	20	26C	colorful	19.4	17.6	24	1
									50	22	YC1	colorful	10.4	16.8	21.9	1
									51	22	YC2	colorful	10.3	16	24	1
									52	22	YC3	colorful	7.3	15.2	22.3	1
									53	22	YC5	colorful	8.6	16.7	21.8	1
									54	22	YC4	colorful	14.1	15.2	23.8	death
									55	22	YC6	colorful	13.8	16.6	21.6	infertile
									1	4	5A	drab	2.8	16.3	22.7	0
									2	4	32AD	drab	1.3	18.3	19.4	death
									3	4	5B	drab	2.2	17.6	20.8	death
									4	4	5B	drab	2.2	17.6	20.8	0
									5	6	22D	drab	2	15.2	20.2	infertile
									6	6	17DY	drab	3.7	15.6	21.2	no egg
									7	6	8B	drab	3.5	16.1	22.3	no mature egg
									8	6	32BD	drab	2.3	19	18.1	0
									9	6	32AD	drab	1.3	18.3	22	0
									10	6	23D	drab	1.5	17.4	18.7	0
									11	6	24D	drab	4.1	17.8	21.7	0
									12	8	YD1	drab	2.6	18.1	21.9	0
									13	8	YD2	drab	3.4	16.2	22	no mature egg
									14	8	YD3	drab	2.6	15.3	22	0
									15	8	YD5	drab	1.4	17.2	23.1	1
									16	8	20D	drab	1.2	16.7	19.6	0
									17	8	20D	drab	1.2	16.7	23.5	0
									18	8	19D	drab	1.9	15.6	21.2	0
									19	8	YD4	drab	1.2	14.4	22.4	0
									20	8	YD6	drab	2.8	16.5	20.7	0
									21	10	18D	drab	2	14.9	18.4	0
									22	10	17D	drab	2	14.9	21.7	1
									23	10	19DY	drab	2.6	18.1	20.4	0
									24	10	25D	drab	1.4	18.2	19.5	0
									25	10	27D	drab	1.5	15.7	19.3	0
									26	10	AHR47B	drab	2.8	16.7	24.4	0
									27	12	26D	drab	2.5	19.2	21.4	0
									28	12	22D	drab	2	15.2	26.2	infertile
									29	12	23D	drab	1.5	17.4	19.9	1
									30	12	27D	drab	1.5	15.7	21.4	1
									31	12	26D	drab	2.5	19.2	17.8	0
									32	12	24D	drab	4.1	17.8	20.5	1
									33	15	YD1	drab	2.6	18.1	23.4	1
									34	15	YD2	drab	3.4	16.2	22.3	1
									35	15	YD3	drab	2.6	15.3	21	0
									36	15	YD5	drab	1.4	17.2	21.8	0
									37	15	YD4	drab	1.2	14.4	22.1	1
									38	15	YD6	drab	2.8	16.5	20.8	1
									39	18	27D	drab	1.5	15.7	24.1	0
									40	18	928-4D	drab	2.3	15.1	22.8	0
									41	18	27D	drab	1.5	15.7	20.3	0
									42	18	928-1C	drab	4	16.2	22.4	1
									43	18	27D	drab	1.5	15.7	23.1	0
									44	18	24D	drab	4.1	17.8	21.6	1
									45	20	19D	drab	1.9	15.6	23.1	1
									46	20	17DY	drab	3.7	15.6	25.2	infertile
									47	20	22D	drab	2	15.2	23.1	1
									48	20	928-2C	drab	3.5	14.8	22.8	1
									49	20	26D	drab	2.5	19.2	22.3	no egg
									50	22	YD1	drab	2.6	18.1	22.5	1
									51	22	YD2	drab	3.4	16.2	22	0
									52	22	YD3	drab	2.6	15.3	23	0
									53	22	YD5	drab	1.4	17.2	22.5	0
									54	22	YD4	drab	1.2	14.4	21.9	1
									55	22	YD6	drab	2.8	16.5	22.3	0
